# Supplementary material for: Implementation of FRET Spectrometry Using Temporally Resolved Fluorescence: A Feasibility Study
Source: Int J Mol Sci. 2024 Apr 26;25(9):4706. doi: 10.3390/ijms25094706 (PMC11083457; doi:10.3390/ijms25094706)
Supplement: Supplementary file 1 [file ijms-25-04706-s001.zip]

Archive with 1 entries (1 files):
- ijms-2965737-supplementary.pdf
